# Supplementary material for: Absent in Melanoma (AIM)2 Promotes the Outcome of Islet Transplantation by Repressing Ischemia-Induced Interferon (IFN) Signaling
Source: Cells. 2023 Dec 20;13(1):16. doi: 10.3390/cells13010016 (PMC10778091; doi:10.3390/cells13010016)
Supplement: Supplementary file 1 [file cells-13-00016-s001.zip]

Archive with 1 entries (1 files):
- cells-2737462-supplementary.pdf
